# Supplementary material for: High-Quality Conjugated Polymers Achieving Ultra-Trace Detection of Cr2O72− in Agricultural Products
Source: Molecules. 2022 Jul 4;27(13):4294. doi: 10.3390/molecules27134294 (PMC9268218; doi:10.3390/molecules27134294)
Supplement: Supplementary file 1 [file molecules-27-04294-s001.zip]

Archive with 1 entries (1 files):
- molecules-1779989-supplementary.pdf
